# Supplementary material for: QTL Mapping and a Transcriptome Integrative Analysis Uncover the Candidate Genes That Control the Cold Tolerance of Maize Introgression Lines at the Seedling Stage
Source: Int J Mol Sci. 2023 Jan 30;24(3):2629. doi: 10.3390/ijms24032629 (PMC9917090; doi:10.3390/ijms24032629)
Supplement: Supplementary file 1 [file ijms-24-02629-s001.zip]

Archive with 3 entries (3 files):
- Supplementary Figure S1-10.pdf
- Supplementary Paper S1-6.pdf
- Supplementary Table S1-15.pdf
